# Supplementary material for: Impact of a Saccharomyces cerevisiae Fermentation Product Supplemented from 20 Days Before Dry-Off Through 60 Days of Lactation on the Metabolic Adaptation of Dairy Cows to the Peripartum Phase
Source: Animals (Basel). 2025 Feb 8;15(4):480. doi: 10.3390/ani15040480 (PMC11851521; doi:10.3390/ani15040480)
Supplement: Supplementary file 1 [file animals-15-00480-s001.zip]

Archive with 1 entries (1 files):
- animals-3352794-supplementary.pdf
